# Supplementary material for: CuO Nanorods Immobilized Agar-Alginate Biopolymer: A Green Functional Material for Photocatalytic Degradation of Amaranth Dye
Source: Polymers (Basel). 2023 Jan 21;15(3):553. doi: 10.3390/polym15030553 (PMC9921830; doi:10.3390/polym15030553)
Supplement: Supplementary file 1 [file polymers-15-00553-s001.zip]

Archive with 1 entries (1 files):
- polymers-2131946-supplementary.pdf
